# Supplementary material for: Longitudinal analysis on parasite diversity in honeybee colonies: new taxa, high frequency of mixed infections and seasonal patterns of variation
Source: Sci Rep. 2020 Jun 26;10:10454. doi: 10.1038/s41598-020-67183-3 (PMC7319982; doi:10.1038/s41598-020-67183-3)
Supplement: Supplementary file 2 — Supplementary Table S1. [file 41598_2020_67183_MOESM2_ESM.xlsx]

## Sheet: Hoja1
Supplementalry Table S1. Ion PGM sequencing results per locus.
Collection date		Sample		Trypanosomatids SSU			Trypanosomatids RPB1						Nosematids SSU		Nosematids Actin			Neogregarines SSU
				Lp	Cb		Lp	Cm	Cb	Ca	Tsp		Nc		Nc	Nth		Ab	Nsp
2014-12-04		PR-01 I		+	+
		PR-05 I		+	+		+	+										+
		PR-10 I		+	+								+		+			+	+
		PR-16 I					+	+	+	+
		PR-21 I		+	+		+	+					+		+
		PR-01 E
		PR-05 E					+	+	+	+			+
		PR-10 E		+			+	+					+		+
		PR-16 E		+	+		+	+					+		+
		PR-21 E		+	+		+	+					+		+
2015-02-17		PR-01 I													+			+	+
		PR-05 I		+	+		+	+							+			+	+
		PR-10 I		+	+		+	+					+		+
		PR-16 I					+	+	+	+								+	+
		PR-21 I		+	+		+	+							+
		PR-01 E											+		+				+
		PR-05 E					+	+					+		+
		PR-10 E					+	+		+			+		+
		PR-16 E		+	+		+	+					+		+
		PR-21 E		+	+		+	+					+		+
2015-06-22		PR-01 I					+	+	+	+					+			+	+
		PR-05 I					+	+	+						+	+		+
		PR-10 I					+	+	+	+
		PR-16 I		+	+										+
		PR-21 I		+	+								+		+
		PR-01 E											+		+
		PR-05 E		+	+		+	+					+		+
		PR-10 E											+		+
		PR-16 E					+	+					+		+			+	+
		PR-21 E					+	+	+				+		+
2015-09-03		PR-01 I						+										+	+
		PR-05 I		+	+								+		+			+	+
		PR-10 I		+	+		+	+										+	+
		PR-16 I		+	+			+					+		+
		PR-21 I					+	+		+					+
		PR-01 E					+	+		+
		PR-05 E					+	+							+			+	+
		PR-10 E
		PR-16 E		+			+	+					+		+			+
		PR-21 E					+	+	+		+				+
2015-10-30		PR-01 I		+	+		+	+	+	+			+		+
		PR-05 I
		PR-10 I											+		+
		PR-16 I		+	+								+		+
		PR-21 I					+	+	+	+
		PR-01 E					+	+	+	+
		PR-05 E											+		+
		PR-10 E											+		+
		PR-16 E													+
		PR-21 E					+	+		+			+		+	+
2015-11-27		PR-01 I		+	+		+	+		+			+		+			+	+
		PR-05 I					+	+					+		+			+	+
		PR-16 I					+	+	+	+			+
		PR-21 I		+	+		+	+	+						+
		PR-05 E		+	+		+	+							+
		PR-21 E					+	+	+	+			+		+
2016-01-20		PR-01 I											+		+			+	+
		PR-05 I		+	+		+	+	+
		PR-21 I		+	+
		PR-05 E		+	+		+	+		+			+		+
		PR-21 E					+	+	+	+								+	+
2016-02-15		PR-05 I											+		+
		PR-21 I											+		+
		PR-05 E											+		+			+	+
		PR-21 E					+	+	+				+		+			+	+
2016-04-25		PR-05 I											+		+
		PR-21 I											+		+
		PR-05 E		+	+		+	+					+		+			+	+
		PR-21 E													+
2016-06-16		PR-05 I						+					+		+			+	+
		PR-21 I		+			+	+		+			+		+			+
		PR-05 E		+	+		+	+					+		+			+
		PR-21 E		+	+								+		+			+	+
2016-07-28		PR-05 I		+	+
		PR-21 I						+					+		+
		PR-05 E					+	+					+		+
		PR-21 E																+	+
2016-08-24		PR-05 I											+		+
		PR-21 I											+		+			+	+
		PR-05 E
Lp: Lotmaria passim; Cm: Crithidia mellificae; Cb: Crithidia bombi; Ca: Crithidia acanthocephali; Tsp: Trypanosomatidae sp.; Nc: Nosema ceranae;
Nth: Nosema thomsoni; Ab: Apicystis bombi; Nsp: Neogregarinorida sp.; +: positive result
Interior bees (I) are highlighted in grey; E: exterior bees
