# Supplementary material for: Longitudinal analysis on parasite diversity in honeybee colonies: new taxa, high frequency of mixed infections and seasonal patterns of variation
Source: Sci Rep. 2020 Jun 26;10:10454. doi: 10.1038/s41598-020-67183-3 (PMC7319982; doi:10.1038/s41598-020-67183-3)
Supplement: Supplementary file 3 — Supplementary Table S2. [file 41598_2020_67183_MOESM3_ESM.xlsx]

## Sheet: Hoja1
Supplementary Table S2. Mean number of consecutive positive samples per parasite species.
Parasite group	Species	N	SE
Nosematids	N. ceranae	5.6	1.78
	N. thomsoni	1.0	0.00
Trypanosomatids	L. passim	4.0	0.61
	C. bombi	3.8	0.78
	C. mellificae	3.7	0.44
	C. acanthocephali	2.2	0.51
	Trypanosomatidae sp.	1.0	NA
Neogregarines	A. bombi	2.3	0.35
	Neogregarinorida sp.	2.1	0.30
N: Mean number of consecutive positive samples; SE: standard error; NA: not available.
