# Supplementary material for: Longitudinal analysis on parasite diversity in honeybee colonies: new taxa, high frequency of mixed infections and seasonal patterns of variation
Source: Sci Rep. 2020 Jun 26;10:10454. doi: 10.1038/s41598-020-67183-3 (PMC7319982; doi:10.1038/s41598-020-67183-3)
Supplement: Supplementary file 4 — Supplementary Table S3. [file 41598_2020_67183_MOESM4_ESM.xlsx]

## Sheet: ST3
Supplementary Table S3. Parasites detected in the colonies (interior and/or exterior bees) over time.
	Sampling		Trypanosomatids						Nosematids				Neogregarines
Colony	date		Lp	Cb	Cm	Ca	Tsp		Nc	Nth	Nsp		Ab	Nsp
PR-01	2014-12-04		+	+
	2015-02-17								+				+	+
	2015-06-22		+	+	+	+			+				+	+
	2015-09-03		+		+	+							+	+
	2015-10-30		+	+	+	+			+
	2015-11-27		+	+	+	+			+				+	+
	2016-01-20								+				+	+
PR-05	2014-12-04		+	+	+	+			+				+
	2015-02-17		+	+	+				+				+	+
	2015-06-22		+	+	+				+	+			+
	2015-09-03		+	+	+				+				+	+
	2015-10-30								+
	2015-11-27		+	+	+				+				+	+
	2016-01-20		+	+	+	+			+
	2016-02-15								+				+	+
	2016-04-25		+	+	+				+				+	+
	2016-06-16		+	+	+				+				+	+
	2016-07-28		+	+	+				+
	2016-08-24								+
PR-10	2014-12-04		+	+	+				+				+	+
	2015-02-17		+	+	+	+			+
	2015-06-22		+	+	+	+			+
	2015-09-03		+	+	+								+	+
	2015-10-30								+
PR-16	2014-12-04		+	+	+	+			+
	2015-02-17		+	+	+	+			+				+	+
	2015-06-22		+	+	+				+				+	+
	2015-09-03		+	+	+				+				+
	2015-10-30		+	+					+
	2015-11-27		+	+	+	+			+
PR-21	2014-12-04		+	+	+				+
	2015-02-17		+	+	+				+
	2015-06-22		+	+	+				+
	2015-09-03		+	+	+	+	+		+
	2015-10-30		+	+	+	+			+	+
	2015-11-27		+	+	+	+			+
	2016-01-20		+	+	+	+							+	+
	2016-02-15		+	+	+				+				+	+
	2016-04-25								+
	2016-06-16		+	+	+	+			+				+	+
	2016-07-28				+				+				+	+
	2016-08-24								+				+	+
