# Supplementary material for: Longitudinal analysis on parasite diversity in honeybee colonies: new taxa, high frequency of mixed infections and seasonal patterns of variation
Source: Sci Rep. 2020 Jun 26;10:10454. doi: 10.1038/s41598-020-67183-3 (PMC7319982; doi:10.1038/s41598-020-67183-3)
Supplement: Supplementary file 5 — Supplementary Table S4. [file 41598_2020_67183_MOESM5_ESM.xlsx]

## Sheet: Hoja1
Supplementary Table S4. Average number of parasites per sample
Bee group		Trypanosomatids	Nosematids	Neogregarines	All
Interior	Mean	2.1	0.7	0.7	3.5
	SE	0.22	0.08	0.14	0.27
Exterior	Mean	2.0	0.8	0.5	3.4
	SE	0.25	0.07	0.13	0.29
SE: standard error
