# Supplementary material for: Longitudinal analysis on parasite diversity in honeybee colonies: new taxa, high frequency of mixed infections and seasonal patterns of variation
Source: Sci Rep. 2020 Jun 26;10:10454. doi: 10.1038/s41598-020-67183-3 (PMC7319982; doi:10.1038/s41598-020-67183-3)
Supplement: Supplementary file 6 — Supplementary Table S5. [file 41598_2020_67183_MOESM6_ESM.xlsx]

## Sheet: Hoja1
Supplementary Table S5. Presence of parasite species (%) across seasons: relative frequencies of colonies
that tested positive for each parasite (either in interior or in exterior bees) at each collection date across seasons.
	Nosematids			Trypanosomatids						Neogregarines
Season	Nc	Nth		Lp	Cm	Cb	Ca	Tsp		Ab	Nsp
Winter	90.0	0		70.0	70.0	70.0	40.0	0		70.0	70.0
Spring	100.0	11.1		88.9	88.9	88.9	33.3	0		66.7	55.6
Summer	77.8	0		66.7	55.6	77.8	22.2	11.1		66.7	55.6
Autumn	92.9	7.1		85.7	85.7	71.4	50.0	0		28.6	21.4
Nc. N. ceranae; Nth. N. thomsoni; Lp. L. passim; Cm. C. mellificae; Cb. C. bombi;
Ca. C. acanthocephali; Tsp. Trypanosomatidae sp.; Ab. A. bombi; Nsp. Neogregarinorida sp.
