# Supplementary material for: Longitudinal analysis on parasite diversity in honeybee colonies: new taxa, high frequency of mixed infections and seasonal patterns of variation
Source: Sci Rep. 2020 Jun 26;10:10454. doi: 10.1038/s41598-020-67183-3 (PMC7319982; doi:10.1038/s41598-020-67183-3)
Supplement: Supplementary file 7 — Supplementary Table S6. [file 41598_2020_67183_MOESM7_ESM.xlsx]

## Sheet: Hoja1
Supplementary Table S6. Relative frequencies of parasites in interior and exterior bees, expressed as percentage.
Parasite group	Species	Interior (N= 42)		Exterior (N= 38)
Nosematids	N. ceranae	71.4		81.6
	N. thomsoni	2.4		2.6
Trypanosomatids	L. passim	69.0		68.4
	C. mellificae	57.1		65.8
	C. bombi	61.9		44.7
	C. acanthocephali	23.8		21.1
	Trypanosomatidae sp.	0.0		2.6
Neogregarines	A. bombi	38.1		26.3
	Neogregarinorida sp.	31.0		23.7
