# Supplementary material for: Longitudinal analysis on parasite diversity in honeybee colonies: new taxa, high frequency of mixed infections and seasonal patterns of variation
Source: Sci Rep. 2020 Jun 26;10:10454. doi: 10.1038/s41598-020-67183-3 (PMC7319982; doi:10.1038/s41598-020-67183-3)
Supplement: Supplementary file 8 — Supplementary Table S7. [file 41598_2020_67183_MOESM8_ESM.xlsx]

## Sheet: Hoja1
Supplementary Table S7. Distribution frequency of numbers of parasite species per sample in interior and exterior bees.
No. of species/ sample		Trypanosomatids			Nosematids			Neogregarines			Pooled
		Int	Ext		Int	Ext		Int	Ext		Int	Ext
0		10	12		12	7		26	27		1	3
1		3	0		29	30		3	3		6	6
2		9	7		1	1		13	8		4	2
3		12	13		0	0		0	0		8	5
4		8	6		0	0		0	0		11	10
5		0	0		0	0		0	0		7	9
6		0	0		0	0		0	0		3	3
7		0	0		0	0		0	0		2	0
